# Supplementary material for: Third-generation Sequencing Reveals Extensive Polycistronism and Transcriptional Overlapping in a Baculovirus
Source: Sci Rep. 2018 Jun 5;8:8604. doi: 10.1038/s41598-018-26955-8 (PMC5988703; doi:10.1038/s41598-018-26955-8)
Supplement: Supplementary file 2 — Supplementary Tables [file 41598_2018_26955_MOESM2_ESM.xlsx]

## Sheet: Supplementary table 1
Primer	Sequence	Transcript	Amplicon size
>104.1_fw	AACGTGCTGTTGAATTATGTGG	ORF124-SP	108
>104.1_rev	AAACTGTTATCAATTAGTTTCGTTT
>108.9_fw	CAACCCCATCAACGTGACCG	GP64-SP1&2	89&81
>108.9_rev	CTTGACTCGGTGCTCGACTT

## Sheet: Supplementary table 2
Transcript	Orientation	TSS	TES	Confirmed by dRNA Seq	5' end p value
AC-BRO-AT	-	2273	757		0
ORF5-LEF-2	+	2739	3745	✓	0
ORF5-LEF-2-AT	+	2739	3930		0
LEF-2-L	+	2927	3745		2,38E-09
POLH.5	+	4806	5626		2,41E-07
POLH-AT1	+	4691	5275		7,86E-10
POLH-AT2	+	4691	5367		7,86E-10
AC-PK-1-L-AT	+	6592	8063		3,17E-08
AC-PK-1-L	+	6592	7949		3,17E-08
PK-1-C	+	4691	7949		7,86E-10
ORF13-AT1	-	10678	9616		0
ORF13-AT2	-	10678	9570		0
ORF23-C	+	15417	20619		0
PKIP-S	-	21151	20599		0
DBP-PKIP	-	22173	20599		1,17E-14
ORF26-IAP-1-LEF-6	+	22193	24029	✓	0
AC-IAP-1-S	+	22413	23478		0
AC-IAP-1-LEF-6	+	22413	24029		0
ORF29-30	-	25713	24025	✓	0
V-UBI-L	+	28897	29353	✓	0
ORF63-C	-	52338	50739	✓	0
GP37-ORF63-C-AT	-	52338	49542	✓	0
ORF66-AT	+	55402	58165		1,28E-06
IAP-2-C-2	-	63254	60474		0
LEF3-L	-	59314	57718		1,17E-07
IAP-2-ORF72	+	61121	62155		3,33E-16
IAP-2-C-1	-	62507	61158		0
ORF73-L	-	62593	62151		1,45E-10
ORF75-S	-	63675	63218		0
ORF75-L	-	63799	63218		8,57E-13
ORF76-75	-	63943	63218		1,70E-11
ORF78-VLF-1-ORF76-75	-	65513	63218		0
ORF82-AT-S	-	68059	67440	✓	0
ORF82-AT	-	68143	67440	✓	0
ORF82-L	-	68222	66961		8,88E-16
ORF82-S	-	68059	66961		0
ORF82-ORF81-GP41-ORF79-78	-	68709	65088		0
CG30-L	-	76046	74789		1,28E-06
VP39-CG30	-	76769	74789	✓	0
CG30-C	-	78799	74789		1,28E-06
VP39-CG30-L1	-	76817	74789		2,33E-12
VP39-CG30-L2	-	77033	74789		0
ODV-E25, P25-L	+	79884	80979		0
38K-C	-	87050	85139		0
AC-PIF4-S	+	84638	85181		1,28E-06
BV/ODV-C42.5	-	87162	86666		0
BV/ODV-C42-S	-	88243	86666		1,45E-10
VP80, P80-AT	+	89660	91912		1,28E-06
P48-ORF102-BV/ODV-C42	-	89689	86666		0
VP80, P80.5	+	90112	91786		0
ORF111-L	-	97215	96282		3,17E-08
ORF119-120	+	100763	102808		9,10E-14
ORF121-C	-	104277	102564		3,17E-08
CHIT-LEF-7	-	107021	104611	✓	0
CHIT-AT1	-	107021	105329	✓	0
V-CHAT.5	+	107690	108191		1,28E-06
GP64-S	-	109913	108240		0
GP64-AT	-	109926	108166		0
GP64-TR1	-	109926	108293	✓	0
GP64-TR2	-	109926	109059		0
P24-AT1	+	109934	112210	✓	1,43E-12
P24-AT2	+	109934	111628		1,43E-12
P24-GP16-PP34-ORF132-O	+	109934	113904		1,43E-12
PP34-AT	+	110928	112565		0
PP34-ORF132-O	+	110928	113904		0
P74-C	+	118841	121227		0
IE-0-TR	+	122878	123500	✓	0
P49-ODV-E18-EC27	+	123688	126311	✓	0
P49-ODV-E18-EC27-AT	+	123688	126114		0
ODV-E18-EC27-L2	+	124843	126311	✓	0
ODV-E18-EC27-L2-AT	+	124843	126114		0
ODV-E18-EC27-L1	+	124970	126311	✓	0
ODV-E18-EC27	+	125035	126311	✓	0
ODV-E18-AT	+	125035	126114		0
ODV-EC27-L	+	125338	126311		6,44E-10
EC27-TR	+	125417	126114		0
IE-1-C	+	125417	129054		0
E56-AT1	-	130224	128992	✓	0
E56-AT2	-	130224	128816		0
ORF154-C	-	2273	133618		0
AC-PTP-C	-	625	133849	✓	n.a.
ORF-5-C	+	1987	3168		n.a.
LEF-2-C	+	133687	3745		n.a.
ORF1629-C	-	8004	5272		n.a.
ORF11-C	-	10518	7900		n.a.
ORF13-C	-	15495	9517		n.a.
ORF12-C-2	+	5680	9621		n.a.
EGT-C	+	9519	12972		n.a.
ORF18-C	-	15863	14130		n.a.
AC-PIF-2-C-2	+	15811	20201		n.a.
AC-PIF-2-C-1	-	18541	17237	✓	n.a.
LEF-6-C	+	20621	24029		n.a.
SOD-C	+	24674	27134		n.a.
FGF-C	-	30336	27135		n.a.
V-UBI-C	+	24674	29353	✓	n.a.
NUDIX-C	+	30536	31918	✓	n.a.
PP31-C	-	36941	29353		n.a.
ETS-C	+	36822	39668		n.a.
AC-LEF-8-C	+	43141	43820		n.a.
ORF52-C	-	47954	43827		n.a.
ORF58-C	-	49323	47693	✓	n.a.
ORF57-C	-	49342	47037	✓	n.a.
LEF3-C	-	60454	57718		n.a.
HCF-1-C	+	56728	61152		n.a.
ORF72-C	+	56728	62153		n.a.
GP41-ORF79-78-VLF-1-ORF76-75-74-73	-	65909	62151	✓	n.a.
GP41-ORF79-78-VLF-1-ORF76-75	-	65909	63218		n.a.
ORF84-C	+	67400	71871		n.a.
PNK/PNL-C	-	77023	72251		n.a.
P15-C	+	70899	74976		n.a.
P33-C	-	80169	78749	✓	n.a.
ORF97-C	+	81001	85179		n.a.
HE65-C	-	94853	91793		n.a.
ORF113-C	+	95327	97456		n.a.
ORF124-C	+	104612	104612		n.a.
PIF-3-ORF114	-	99967	97457		n.a.
ORF117-C	+	98089	100290	✓	n.a.
ORF124-C-SP	+	100194	104612		n.a.
CHIT-AT2	-	105421	105052		n.a.
V-CATH-C	+	105354	108191		n.a.
P35-26	+	117462	118888		n.a.
94K-C	-	117989	113898		n.a.
P26-P10	+	118083	119380		n.a.
IE0-P49-ODV-E18-EC27	+	122886	126311		n.a.
E56-AT3	-	129445	127971	✓	n.a.
ORF150-C	+	128857	130904	✓	n.a.
E56-AT3	-	128889	127971		n.a.

## Sheet: Supplementary table 3
Transcript	Direction	Donor position	Acceptor position	Donor site	Acceptor site	Intron size	Confirmed by
ODV-E56-SP	-	129633	129186	GT	AG	448	dRNA, Illumina
GP64-SP1	-	109164	109000	GT	AG	165	PCR+PAGE, Illumina
ORF124-SP	+	104207	104359	GT	AG	153	PCR+PAGE, Illumina
ORF124-C-SP	+	104207	104359	GT	AG	153	PCR+PAGE, Illumina
GP64-SP2	-	109164	108992	GT	AG	173	PCR+PAGE, Illumina
IE0	+	123018	127221	GT	AG	4204	Previously annotated
IE0-P49-ODV-E18-EC27-SP	+	123018	123516	GT	AG	499	Previously annotated
IE1	+	123018	127222	GT	AG	4205	Previously annotated

## Sheet: Supplementary table 4
Transcript	Direction	Expression of previously annotated	TATA	CAGT	TAAG	T-rich	PAS
AC-BRO-AT	-	l	2278;2273/		2274;2271/
ORF154-C	-		2278;2273/		2274;2271/		133633;133638/
AC-IAP-1-LEF-6	+	l			22412;22415/		23994;23999/ 24009;24014/
AC-IAP-1-S	+	l			22412;22415/		23439;23444/ 23459;23464/
AC-PIF-2-AS	-	l					17253;17258/ 17273;17278/
AC-PIF4-S	+	l			84637;84640/		85158;85163/
AC-PK-1-L	+	e			6591;6594/		7934;7939/ 7941;7946/
AC-PK-1-L-AT	+	e			6591;6594/	8060;8063/
BV/ODV-C42-S	-	l			88244;88241/		86683;86688/
BV/ODV-C42.5	-	l			87163;87160/		86683;86688/
CG30-L	-	e					74802;74807/
CHIT-AT	-	l	107045;107040/		107022;107019/	105329;105332/	105343;105348/
CHIT-LEF-7	-	l	107045;107040/		107022;107019/		104623;104628/
DBP-PKIP	-	e	22202;22197/				20607;20612/ 20614;20619/ 20629;20634/ 20633;20638/
E56-AT1	-	l	130229;130224/		130225;130222/	128992;128994/	129010;129015/ 129026;129031/
E56-AT2	-	l	130229;130224/		130225;130222/
EC27-TR	+	l			125416;125419/
GP37-ORF63-C	-		52342;52337/		52339;52336/		50752;50757/
ORF63-C-AT	-		52342;52337/		52339;52336/	49544;49542/	49557;49562/
GP64-AT	-	e/l	109947;109942/ 109959;109954/		109927;109924/	108169;108165/	108171;108176/ 108176;108181/
GP64-S	-	e/l	109923;109918/ 109947;109942/		109914;109911/		108249;108254/
GP64-TR1	-	e/l	109947;109942/ 109959;109954/		109927;109924/	108293;108296/
GP64-TR2	-	e/l	109947;109942/ 109959;109954/		109927;109924/		109093;109098/
IAP-2-ORF72	+	l			61120;61123/		62122;62127/ 62136;62141/
IE-0-TR	+	l			122877;122880/		123483;123488/
IE1-AS	-	e					127983;127988/
LEF-2-L	+	l			2926;2929/		3725;3730/ 3736;3741/
LEF3-L	-	e	59338;59333/				57732;57737/
NUDIX-C	+						31897;31902/ 31901;31906/
ODV-E18-AT	+	l			125034;125037/
ODV-E18-EC27	+	l			125034;125037/		126279;126284/ 126294;126299/ 126302;126307/
ODV-E18-EC27-L1	+	l			124969;124972/		126279;126284/ 126294;126299/ 126302;126307/
ODV-E18-EC27-L2	+	l			124842;124845/		126279;126284/ 126294;126299/ 126302;126307/
ODV-E18-EC27-L2-AT	+	l			124842;124845/
ODV-E25, P25-L	+	l			79883;79886/		80946;80951/ 80960;80965/
IE-1-C	+				125416;125419/
ORF-51-TR	+	e					43789;43794/ 43809;43814/
ORF111-L	-	e	97241;97236/ 97259;97254/		97216;97213/		96293;96298/ 96297;96302/ 96299;96304/
ORF119-120	+	l			100762;100765/		102773;102778/ 102789;102794/
ORF13-AT1	-	l	10688;10683/ 10689;10684/		10679;10676/	9618;9617/	9633;9638/
ORF13-AT2	-	l	10688;10683/ 10689;10684/		10679;10676/	9573;9571/	9580;9585/ 9584;9589/ 9591;9596/
ORF23-C	+				15416;15419/		20581;20586/ 20601;20606/ 20605;20610/
ORF26-IAP-1-LEF-6	+	l			22192;22195/		23994;23999/ 24009;24014/
ORF29-30	-	e		25714;25711			24041;24046/
ORF5-LEF-2	+	l			2738;2741/		3725;3730/ 3736;3741/
ORF5-LEF-2-AT	+	l			2738;2741/		3902;3907/
ORF66-AT	+	l			55401;55404/		58146;58151/
IAP-2-C-1	-		62514;62509/		62508;62505/		61165;61170/
ORF73-L	-	l					62165;62170/
IAP-2-C-2	-				63256;63253/		60493;60498/
ORF75-L	-	l	63806;63801/		63800;63797/		63232;63237/ 63244;63249/
ORF75-S	-	l			63676;63673/		63232;63237/ 63244;63249/
ORF76-75	-	l			63944;63941/		63232;63237/ 63244;63249/
ORF78-VLF-1-ORF76-75	-	l			65514;65511/		63232;63237/ 63244;63249/
ORF82-AT	-	l		68144;68141/
ORF82-AT-S	-	l	68095;68090/		68060;68057/		67458;67463/
ORF82-L	-	l	68226;68221/		68223;68220/		66975;66980/
ORF82-S	-	l	68095;68090/		68060;68057/		66975;66980/
CG30-C	-				78800;78797/		74802;74807/
ORV-EC27-L	+	l					126279;126284/ 126294;126299/ 126302;126307/
P10-74-C	+				118840;118843/
P24-AT1	+	l			109933;109936/
P24-AT2	+	l			109933;109936/		111609;111614/
P24-GP16-PP34-ORF132-O	+	l			109933;109936/		113882;113887/ 113887;113892/
P48-ORF102-BV/ODV-C42	-	l			89690;89687/		86683;86688/
P49-ODV-E18-EC27	+				123687;123690/		126279;126284/ 126294;126299/ 126302;126307/
P49-ODV-E18-EC27-AT	+				123687;123690/
P6.9-LEF5-38K-C	-				87051;87048/		85145;85150/ 85151;85156/ 85155;85160/
ORF121-C	-				104278;104275/		102588;102593/
PKIP-S	-	l	21173;21168/ 21174;21169/ 21175;21170/ 21176;21171/ 21177;21172/ 21186;21181/		21152;21149/		20607;20612/ 20614;20619/ 20629;20634/ 20633;20638/
POLH	+	l					5601;5606/
ORF12-C	+						7934;7939/ 7941;7946/
POLH-AT1	+	l					5254;5259/
POLH-AT2	+	l					5351;5356/
POLH.5	+	l					5601;5606/
PP34-AT	+	l			110927;110930/
PP34-ORF132-O	+	l			110927;110930/		113882;113887/ 113887;113892/
V-CHAT.5	-	l			107689;107692/		108181;108186/
V-UBI-L	+	l			28896;28899/		29335;29340/ 29345;29350/
VP39-CG30	-	l			76770;76767/		74802;74807/
VP39-CG30-L1	-	l	76821;76816/		76818;76815/		74802;74807/
VP39-CG30-L2	-	l			77034;77031/		74802;74807/
VP80, P80-AT	+	l			89659;89662/		91891;91896/ 91903;91908/
VP80, P80.5	+	l			90111;90114/		91769;91774/ 91779;91784/

## Sheet: Supplementary table 5
Parallel		Divergent		Convergent
Overlap	Size	Overlap	Size	Overlap	Size
ORF4/ORF154-C	562	ORF4/ORF5	96	LEF-2/ORF603	4
ORF5/LEF-2-L	241	ORF603/POLH	85	PK-1/ORF11	49
POLH/POLH	934	ORF11/ORF12	137	ORF12/ORF13	103
POLH/ORF12-C	934	LEF-1/EGT	76	DA26/DA41	250
POLH/POLH.5	819	DA41/ORF19	95	DA18, DA16/DA41	250
POLH-AT1/POLH.5	469	ORF30/SOD	87	ORF19/ARIF-1	4
POLH-AT2/POLH.5	561	ORF34/V-UBI	15	ORF23/PKIP	20
ORF12-C/AC-PK-1-L-AT	1357	LEF-8/ORF51	157	LEF-6/ORF29	4
ORF26/AC-IAP-1-S	886	ORF52/ORF53	681	V-UBI/P47	130
ORF26/AC-IAP-1-LEF-6	886	FP-25K/LEF-9	480	V-UBI/PP31	1
IAP-1/AC-IAP-1-LEF-6	1065	ORF82/ORF83	328	V-UBI/LEF-11	1
HCF-1/IAP-2-ORF72	31	PNK/PNL/P15	760	V-UBI/ORF38	1
IAP-2-C/ORF75-S	36	VP39/LEF-4	360	V-UBI/P43	1
IAP-2-C/ORF75-L	36	P33/ORF93	181	ODV-E66/ETS	20
IAP-2-C/ORF76-75	36	P143, HEL/ORF96	229	ODV-E66/ETM	20
IAP-2-C/ORF78-VLF-1-ORF76-75	36	P48/VP80, P80	29	ODV-E66/ETL, PCNA	20
IAP-2/IAP-2-ORF72	707	ORF118/ORF119	275	ODV-E66/LEF-8	20
IAP-2-C/ORF73-L	356	PK-2/ORF124	583	ORF51/ORF52	511
ORF74/ORF75-S	37	ORF152/PE38	487	ORF57/ORF60	825
ORF74/ORF75-L	37	ORF4/ORF5-LEF-2	96	LEF-9/GP37,SlP	170
ORF74/ORF76-75	37	ORF4/ORF5-LEF-2-AT	96	ORF63/GP37,SlP	170
ORF74/ORF78-VLF-1-ORF76-75	37	DA41/ORF23-C	95	ORF66/LEF-3	260
GP41/ORF82-L	59	ORF34/V-UBI-L	193	P15/CG30	187
GP41/ORF82-S	59	P48-ORF102-BV/ODV-C42/VP80, P80-AT	29	LEF-4/P33	201
ORF81/ORF82-L	755	P48/VP80, P80-AT	29	ODV-E25, P25/P143, HEL	177
ORF81/ORF82-S	755	ORF118/ORF119-120	275	ORF96/38K	171
ORF81/ORF82-AT-S	276	P74/P74-C	2245	ORF97/38K	42
ORF81/ORF82-AT	276	*AC-BRO-AT/ORF-5-C	286	ORF107/SPLT97	234
ORF82-S/ORF82-AT	619	*AC-BRO/ORF-5-C	286	ORF117/ORF118	4
PNK/PNL/CG30-L	82	*ORF4/ORF-5-C	848	ORF124/LEF-7	1
PNK/PNL/VP39-CG30	82	*CT/ORF-5-C	285	ORF132/94K	6
PNK/PNL/VP39-CG30-L1	82	*ORF13/EGT-C	1159	O/94K	6
PNK/PNL/VP39-CG30-L2	82	*PKIP/LEF-6-C	888	P26/P74	76
PNK/PNL/CG30-C	82	*PKIP-S2/LEF-6-C	530	IE1/ODV-E56	50
ORF93/ODV-E25, P25-L	227	*PKIP-S1/LEF-6-C	630	ORF150/IE2	26
ORF96/AC-PIF4-S	541	*DBP-PKIP/LEF-6-C	1552	ORF12/ORF13-AT2	50
38K/P6.9-LEF5-38k-C	933	*ORF29-30/SOD-C	1039	ORF12/ORF13-AT1	4
38K-C/BV/ODV-C42.5	384	*ORF29-30/V-UBI-C	1039	ORF23-C/PKIP-S2	20
38K-C/BV/ODV-C42-S	384	*ORF30/SOD-C	1223	ORF23-C/PKIP-S1	20
38K-C/P48-ORF102-BV/ODV-C42	384	*ORF30/V-UBI-C	1223	ORF23-C/DBP-PKIP	20
GP64-S/GP64-TR1	1620	*LEF-11/NUDIX-C	190	ORF23/PKIP-S2	20
GP64-S/GP64-TR2	854	*ORF38/NUDIX-C	496	ORF23/PKIP-S1	20
P24/PP34-AT	1526	*LEF-8/AC-LEF-8-C	34	ORF23/DBP-PKIP	20
P24/PP34-ORF132-O	1526	*ORF81/ORF84-C	316	ORF26-IAP-1-LEF-6/ORF29-30	4
P24-AT1/PP34-AT	1282	*ORF82/ORF84-C	743	AC-IAP-1-LEF-6/ORF29-30	4
P24-AT1/PP34-ORF132-O	1282	*ORF82-L/ORF84-C	822	LEF-6/ORF29-30	4
P24-AT2/PP34-AT	700	*ORF82-S/ORF84-C	659	LEF-9/GP37-ORF63-C-AT	1856
P24-AT2/PP34-ORF132-O	700	*P143, HEL/ORF97-C	3430	LEF-9/ORF63-C	659
GP16/PP34-AT	1526	*HAODV-EC43/ORF113-C	729	ORF63/ORF63-C	659
GP16/PP34-ORF132-O	1526	*ORF114/ORF117-C	1087	ORF66/LEF3-L	260
P26/P10-74-C	47	*CHIT-LEF-7/V-CATH-C	1667	ORF66-AT/LEF3-L	447
IE0/P49-ODV-E18-EC27	113	*CHIT/V-CATH-C	1667	HCF-1/IAP-2-C	678
IE0/P49-ODV-E18-EC27-AT	113	*CHIT-AT/V-CATH-C	1667	IAP-2/IAP-2-C	670
P49-ODV-E18-EC27/IE-1-C	894	*E56-AT2/ORF150-C	1367	IAP-2-ORF72/IAP-2-C	997
P49-ODV-E18-EC27-AT/ODV-E18-EC27-L2	1271	*ORF1629-C/ORF12-C-2	2324	IAP-2-ORF72/ORF73-L	4
P49-ODV-E18-EC27-AT/ODV-E18-EC27-L1	1144	*ORF11-C/EGT-C	999	P15/CG30-L	187
P49-ODV-E18-EC27-AT/ODV-E18-EC27	1079	*ORF18-C/AC-PIF-2-C-2	52	P15/VP39-CG30	187
P49-ODV-E18-EC27-AT/ODV-EC27-L	776	*PP31-C/ETS-C	119	P15/VP39-CG30-L1	187
P49-ODV-E18-EC27-AT/IE-1-C	697			P15/VP39-CG30-L2	187
ODV-E18-EC27-L2/IE-1-C	894			P15/CG30-C	187
ODV-E18-EC27-L2-AT/ODV-E18-EC27-L1	1144			ORF96/38K-C	40
ODV-E18-EC27-L2-AT/ODV-E18-EC27	1079			AC-PIF4-S/38K-C	42
ODV-E18-EC27-L2-AT/ODV-EC27-L	776			ORF119/ORF121-C	15
ODV-E18-EC27-L2-AT/IE-1-C	697			ORF119-120/ORF121-C	244
ODV-E18-EC27-L1/IE-1-C	894			ORF120/ORF121-C	173
ODV-E18/ODV-EC27-L	674			ORF124/CHIT-LEF-7	1
ODV-E18/EC27-TR	595			V-CATH/GP64-AT	25
ODV-E18/IE-1-C	595			V-CHAT.5/GP64-AT	25
ODV-E18-EC27/ODV-EC27-ORF145-146-IE-1-C	894			IE-1-C/E56-AT2	238
ODV-E18-AT/ODV-EC27-L	776			IE1-C/E56-AT1	62
ODV-E18-AT/IE-1-C	697			IE1/E56-AT2	247
ODV-EC27-L/IE-1-C	894			IE1/E56-AT1	71
AC-BRO/ORF4	902			*POLH/ORF1629-C	353
ORF13/LEF-1	690			*POLH/ORF1629-C	354
PKIP/DBP	336			*POLH-AT1/ORF1629-C	3
ORF29/ORF30	91			*POLH-AT2/ORF1629-C	95
V-FGF/ORF34	611			*ORF12-C/ORF1629-C	2677
HISP/ORF34	630			*ORF12-C/ORF11-C	49
ORF60/FP-25K	81			*POLH.5/ORF1629-C	354
ORF74/ORF75	37			*AC-PK-1-L-AT/ORF11-C	163
ORF74/ORF76	37			*AC-PK-1-L/ORF11-C	49
ORF75/VLF-1	144			*PK-1/ORF11-C	49
ORF76/VLF-1	571			*ORF12/ORF13-C	103
GP41/ORF81	329			*DA26/ORF18-C	250
GP41/ORF82	59			*DA18, DA16/ORF18-C	250
ORF81/ORF82	755			*ORF51/ORF52-C	511
PNK/PNL/CG30	82			*ORF53/ORF57-C	1
CG30/VP39	402			*LEF-10/ORF57-C	1
VP39/ORF91	221			*ORF54/ORF57-C	1
ORF91/P33	50			*ORF55/ORF57-C	1
BV/ODV-C42/P48	236			*ORF56/ORF57-C	1
ORF102/P48	493			*ORF57/ORF57-C	1481
SPLT97/HAODV-EC43	23			*ORF57/ORF58-C	825
HAODV-EC43/ORF110	315			*ORF66/LEF3-C	260
LEF-7/CHIT	431			*ORF66-AT/LEF3-C	447
ODV-E56/ORF149	82			*LEF-4/P33-C	67
ORF149/IE2	414			*VP80, P80-AT/HE65-C	119
ORF149/ORF152	135			*P24-GP16-PP34-ORF132-O/94K-C	6
IE2/ORF152	975			*PP34-ORF132-O/94K-C	6
ORF5/LEF-2	116			*ORF132/94K-C	6
IAP-1/LEF-6	81			*O/94K-C	6
GTA/ODV-E66	232			*ORF12-C-2/ORF11-C	1721
ORF43/ODV-E66	232			*ORF12-C-2/ORF13-C	104
ORF45/ODV-E66	232			*V-UBI-C/FGF-C	2218
ORF44/ODV-E66	232			*P15-C/PNK/PNL-C	2725
ORF51/ORF53	250
ORF53/ORF57	7
LEF-10/ORF57	7
ORF54/ORF57	7
ORF55/ORF57	7
ORF56/ORF57	7
MTASE1/HCF-1	82
HCF-1/IAP-2	165
IAP-2/ORF72	520
ORF83/ORF84	816
ORF93/ODV-E25, P25	78
ORF106/ORF107	559
ORF119/ORF120	378
P24/ORF132	511
GP16/ORF132	511
PP34/ORF132	511
P26/P10	47
ODV-E18/ODV-EC27	595
*ORF12-C/ORF12-C-2	2269
*ORF12/EGT-C	101
*ORF19/AC-PIF-2-C-2	4
*ARIF-1/AC-PIF-2-C-1	77
*P47/PP31-C	4092
*PP31/PP31-C	977
*LEF-11/PP31-C	1373
*ORF38/PP31-C	1679
*P43/PP31-C	2837
*GTA/ETS-C	114
*ORF43/ETS-C	114
*ORF45/ETS-C	114
*ORF44/ETS-C	114
*ODV-E66/ETS-C	2255
*ORF66/HCF-1-C	1250
*ORF66/ORF72-C	1250
*ORF66-AT/HCF-1-C	1437
*ORF66-AT/ORF72-C	1437
*ORF83/P15-C	425
*ORF84/P15-C	972
*CG30-C/P33-C	50
*P33/P33-C	912
*ORF117/ORF124-C-SP	96
*IE-1-C/ORF150-C	197
*IE1/ORF150-C	206
*ORF1629-C/ORF11-C	104
*ORF12-C-2/EGT-C	102
*ORF11-C/ORF13-C	1001
*ORF13-C/ORF18-C	1365
*FGF-C/PP31-C	983
*ORF52-C/ORF57-C	917
*ORF52-C/ORF58-C	261
*ORF84-C/P15-C	972
*ORF117-C/ORF124-C-SP	96
